# Supplementary material for: Diagnostic and Therapeutic Challenges in Pseudoangiomatous Stromal Hyperplasia (PASH) of the Breast in a 14-Year-Old Girl: A Case-Based Review
Source: Diagnostics (Basel). 2025 Sep 20;15(18):2395. doi: 10.3390/diagnostics15182395 (PMC12469236; doi:10.3390/diagnostics15182395)
Supplement: Supplementary file 1 [file diagnostics-15-02395-s001.zip]

Archive with 1 entries (1 files):
- diagnostics-3867488-supplementary.pdf
